# Supplementary material for: Atrial Strain Analysis Predicts Atrial Arrhythmia Recurrence Following Cavotricuspid Isthmus Ablation of Typical Atrial Flutter
Source: J Clin Med. 2025 Jul 24;14(15):5247. doi: 10.3390/jcm14155247 (PMC12348016; doi:10.3390/jcm14155247)
Supplement: Supplementary file 1 [file jcm-14-05247-s001.zip]

Archive with 1 entries (1 files):
- jcm-3689633-supplementary.pdf
